# Supplementary material for: Oligodendrocyte-lineage cell exocytosis and L-type prostaglandin D synthase promote oligodendrocyte development and myelination
Source: eLife. 2023 Feb 13;12:e77441. doi: 10.7554/eLife.77441 (PMC9946447; doi:10.7554/eLife.77441)
Supplement: Figure 1—source data 2. — (A) Labelled original data for Figure 1H–J. (B) Original blot for botulinum in Figure 1H. (C) Original blot for GAPDH in Figure 1H. (D) Original blot for VAMP2 in Figure 1I. (E) Original blot for GAPDH in Figure 1H. (F) Original blot for VAMP3 in Figure 1J. (G) Original blot for GAPDH in Figure 1J. [file elife-77441-fig1-data2.zip]

Archive with 8 entries (7 files):
- Figure 1-source data 2/
- Figure 1-source data 2/A.tif
- Figure 1-source data 2/B.tif
- Figure 1-source data 2/C.tif
- Figure 1-source data 2/D.tif
- Figure 1-source data 2/E.tif
- Figure 1-source data 2/F.tif
- Figure 1-source data 2/G.tif
