# Supplementary material for: Oligodendrocyte-lineage cell exocytosis and L-type prostaglandin D synthase promote oligodendrocyte development and myelination
Source: eLife. 2023 Feb 13;12:e77441. doi: 10.7554/eLife.77441 (PMC9946447; doi:10.7554/eLife.77441)
Supplement: Figure 5—source data 2. — (A) Labelled original data for Figure 5B. (B) Original blot for MBP in Figure 5B. (C) Original blot for GAPDH in Figure 5B. [file elife-77441-fig5-data2.zip]

Archive with 4 entries (3 files):
- Figure 5-source data 2/
- Figure 5-source data 2/A.tif
- Figure 5-source data 2/B.tif
- Figure 5-source data 2/C.tif
