# Supplementary material for: Oligodendrocyte-lineage cell exocytosis and L-type prostaglandin D synthase promote oligodendrocyte development and myelination
Source: eLife. 2023 Feb 13;12:e77441. doi: 10.7554/eLife.77441 (PMC9946447; doi:10.7554/eLife.77441)
Supplement: Figure 7—source data 2. — (A) Labelled original data for Figure 7A. (B) Original blot for L-PGDS in Figure 7A. (C) Original blot for GAPDH in Figure 7A. [file elife-77441-fig7-data2.zip]

Archive with 4 entries (3 files):
- Figure 7-source data 2/
- Figure 7-source data 2/A.tif
- Figure 7-source data 2/B.tif
- Figure 7-source data 2/C.tif
